# Supplementary material for: The role of the oral microbiome in smoking-related cardiovascular risk: a review of the literature exploring mechanisms and pathways
Source: J Transl Med. 2022 Dec 12;20:584. doi: 10.1186/s12967-022-03785-x (PMC9743777; doi:10.1186/s12967-022-03785-x)
Supplement: Supplementary file 2 — Additional file 2: Oral microbiome bacteria, bacteria response in association with smoking, oral sampling site location and citations from reviewed studies. [file 12967_2022_3785_MOESM2_ESM.xlsx]

## Sheet: Sheet1
Bacteria	Up/Down	Cigarette Type	Oral Location	Citation
Abiotrophia	Increased	E-cigarettes	subgingival plaque	Ganesan, 2020
Acinetobacter bohemicus	Decreased	Cigarettes	saliva	Duan, 2017
Acinetobacter sp. |HOT_408|	Decreased	Cigarettes	saliva	Duan, 2017
Actinobacillus	Increased	Cigarettes	saliva	Rodriguez-Rabassa, 2018
Actinobacillus	Decreased	Cigarettes	whole mouth (mouthwash- 0.9% Normal Saline [NS])	Valles, 2018
Actinobacillus	Decreased	Cigarettes	whole mouth (mouthwash- Scope)	Renson, 2019
Actinobacillus parahaemolyticus	Decreased	Cigarettes	saliva	Jia, 2021
Actinomyces	Increased	Cigarettes	whole mouth (mouthwash- 0.9% NS)	Yeoh, 2019
Actinomyces	Increased	Cigarettes	saliva	Al-Zyoud, 2019
Actinomyces	Increased	Cigarettes	saliva	Jia, 2021
Actinomyces	Increased	Cigarettes	tongue dorsum	Sato, 2020a
Actinomyces	Increased	Cigarettes	buccal swab	Karabudak, 2019
Actinomyces graevenitzii	Increased	Cigarettes	tongue dorsum	Sato, 2020a
Actinomyces lingnae	Increased	Cigarettes	saliva	Pushalkar, 2020
Actinomyces sp.	Increased	Cigarettes	saliva	Lin, 2019
Actinomyces	Decreased	Cigarettes	whole mouth (mouthwash- 0.9% NS)	Shay, 2020
Actinomyces	Decreased	Cigarettes	oral mucosa swab (tongue dorsum/lat, mouth floor, buccal mucosa)	Thomas, 2014
Actinomyces	Decreased	Cigarettes	saliva	Rodriguez-Rabassa, 2018
Aggregatibacter	Increased	Cigarettes	saliva	Yeo, 2019
Aggregatibacter	Increased	E-cigarettes	subgingival plaque	Ganesan, 2020
Aggregatibacter	Decreased	Cigarettes	saliva	Jia, 2021
Aggregatibacter	Decreased	Cigarettes	whole mouth (mouthwash- 0.9% NS)	Valles, 2018
Alloprevotella	Decreased	Cigarettes	tongue dorsum	Sato, 2020b
Alloprevotella rava	Increased	Cigarettes	saliva	Duan, 2017
Alloprevotella tannerae	Increased	E-cigarettes	saliva	Pushalkar, 2020
Anaerovorax	Increased	Cigarettes	tongue dorsum	Sato, 2020
Atopobium	Increased	Cigarettes	tongue dorsum	Sato, 2020b
Atopobium parvulum	Increased	Cigarettes	tongue dorsum	Sato, 2020a
Atopobium	Increased	Cigarettes	saliva	Suzuki, 2022
Atopobium	Increased	Cigarettes	saliva	Al-Zyoud, 2019
Atopobium	Increased	Cigarettes	saliva	Jia, 2021
Atopobium	Increased	Cigarettes	whole mouth (mouthwash- 0.9% NS)	Valles, 2018
Atopobium	Increased	Cigarettes	subgingival plaque	Ganesan, 2017
Bacteroides	Increased	Cigarettes	saliva	Lin, 2019
Bacteroidetes	Increased	Cigarettes	tongue dorsum	Sato, 2020a
Bergeyella	Decreased	Cigarettes	whole mouth (mouthwash- 0.9% NS)	Yeoh, 2019
Bergeyella	Decreased	Cigarettes	whole mouth (mouthwash- Scope)	Beghini, 2019
Bergeyella	Decreased	Cigarettes	saliva	Al-Zyoud, 2019
Bergeyella	Decreased	Cigarettes	whole mouth (mouthwash- Scope)	Renson, 2019
Bifidobacterium	Increased	Cigarettes	subgingival plaque	Coretti, 2017
Bifidobacterium	Increased	Cigarettes	subgingival plaque	Ganesan, 2017
Bifidobacterium	Decreased	Cigarettes	whole mouth (mouthwash- Scope)	Renson, 2019
Bulledia	Increased	Cigarettes	saliva	Jia, 2021
Bulledia moorei	Increased	Cigarettes	saliva	Jia, 2021
Campylobacter	Increased	Cigarettes	whole mouth (mouthwash- Scope)	Beghini, 2019
Campylobacter	Increased	Cigarettes	saliva	Yeo, 2019
Campylobacter	Increased	Cigarettes	saliva	Jia, 2021
Campylobacter rectus	Increased	Cigarettes	subgingival plaque	Karasneh, 2017
Campylobacter	Decreased	Cigarettes	whole mouth (mouthwash- Scope)	Renson, 2019
Campylobacter	Decreased	Cigarettes	tongue dorsum	Sato, 2020b
Candidatus Saccharibacteria oral taxon TM7x	Increased	E-cigarettes	subgingival plaque	Ganesan, 2020
Capnocytophaga	Increased	Cigarettes	oral mucosa swab (tongue dorsum/lat, mouth floor, buccal mucosa)	Thomas, 2014
Capnocytophaga	Decreased	Cigarettes	saliva	Murugesan, 2020
Capnocytophaga	Decreased	Cigarettes	saliva	Suzuki, 2022
Capnocytophaga	Decreased	Cigarettes	tongue dorsum	Sato, 2020b
Capnocytophaga ochracea	Decreased	Cigarettes	subgingival plaque	Karasneh, 2017
Cardiobacterium	Decreased	Cigarettes	saliva	Jia, 2021
Cardiobacterium	Decreased	Cigarettes	saliva	Suzuki, 2022
Cardiobacterium	Decreased	Cigarettes	tongue dorsum	Sato, 2020b
Cardiobacterium	Increased	E-cigarettes	subgingival plaque	Ganesan, 2020
Catonella	Decreased	Cigarettes	tongue dorsum	Sato, 2020b
Catonella	Decreased	Cigarettes	tongue dorsum	Suzuki, 2022
Catonella	Decreased	Cigarettes	saliva	Duan, 2017
Catonella morbi	Increased	Cigarettes	saliva	Duan, 2017
Clostridia	Increased	Cigarettes	saliva	Yeo, 2019
unclassified Clostridiales	Decreased	Cigarettes	subgingival plaque	Coretti, 2017
unclassified Clostridiales	Increased	Cigarettes	whole mouth (mouthwash- 0.9% NS)	Yeoh, 2019
Corynebacterium	Increased	Cigarettes	tongue dorsum	Sato, 2020b
Corynebacterium durum	Increased	Cigarettes	supragingival plaque	Wolff, 2019
Corynebacterium durum	Increased	E-cigarettes	saliva	Pushalkar, 2020
Corynebacterium	Decreased	Cigarettes	saliva	Murugesan, 2020
Desulfobulbus	Increased	Cigarettes	subgingival plaque	Coretti, 2017
Dialister	Increased	Cigarettes	whole mouth (mouthwash- 0.9% NS)	Valles, 2018
Dialister	Increased	Cigarettes	tongue dorsum	Suzuki, 2022
Dialister invisus	Increased	E-cigarettes	saliva	Pushalkar, 2020
Eikenella	Decreased	Cigarettes	whole mouth (mouthwash- 0.9% NS)	Valles, 2018
Eikenella	Decreased	Cigarettes	saliva	Jia, 2021
Eikenella	Increased	E-cigarettes	subgingival plaque	Ganesan, 2020
Eikenella corrodens	Increased	Cigarettes	subgingival plaque	Karasneh, 2017
Enhydrobacter	Increased	Cigarettes	whole mouth (mouthwash 0.9% NS)	Mukherjee, 2018
Enterobacteriaceae	Increased	Cigarettes	supra- & sub-gingival plaque	Gaetti-Jardim, 2018
Eubacterium	Increased	Cigarettes	saliva	Lin, 2019
Eubacterium nodatum	Increased	Cigarettes	saliva	Duan, 2017
Eubacterium saphenum	Increased	Cigarettes	saliva	Lin, 2019
Eubacterium infirmum	Increased	Cigarettes	saliva	Duan, 2017
Eubacterium brachy	Increased	Cigarettes	tongue dorsum	Sato, 2020a
Eubacterium nodatum	Increased	Cigarettes	tongue dorsum	Sato, 2020a
Eubacterium saphenum	Increased	Cigarettes	tongue dorsum	Sato, 2020a
Eubacterium saphenum	Increased	Cigarettes	subgingival plaque	Karasneh, 2017
Eubacterium	Decreased	Cigarettes	tongue dorsum	Sato, 2020b
Facklamia	Increased	Cigarettes	whole mouth (mouthwash 0.9% NS)	Mukherjee, 2018
Filifactor	Increased	Cigarettes	tongue dorsum	Sato, 2020b
Filifactor alocis	Increased	Cigarettes	tongue dorsum	Sato, 2020a
Fusobacterium	Increased	Cigarettes	whole mouth (mouthwash- 0.9% NS)	Yeoh, 2019
Fusobacterium	Increased	Cigarettes	subgingival plaque	Coretti, 2017
Fusobacterium	Increased	E-cigarettes to cigarettes/never smokers	saliva	Pushalkar, 2020
Fusobacterium spp.	Increased	Cigarettes	buccal swab	Gopinath, 2022
Fusobacterium nucleatum	Increased	Cigarettes	saliva	Lin, 2019
Fusobacterium nucleatum	Increased	Cigarettes	saliva	Hsiao, 2018
Fusobacterium nucleatum	Increased	Cigarettes	tongue dorsum	Sato, 2020a
Fusobacterium nucleatum subsp. vincentii	Increased	Cigarettes	saliva	Pushalkar, 2020
Fusobacterium nucleatum subsp. vincentii	Increased	E-cigarettes	saliva	Pushalkar, 2020
Fusobacterium	Decreased	Cigarettes	whole mouth (mouthwash- 0.9% NS)	Shay, 2020
Fusobacterium	Decreased	Cigarettes	whole mouth (mouthwash- 0.9% NS)	Valles, 2018
Fusobacterium	Decreased	Cigarettes	saliva	Rodriguez-Rabassa, 2018
Fusobacterium	Decreased	Cigarettes	saliva	Al-Zyoud, 2019
Fusobacterium	Decreased	Cigarettes	tongue dorsum	Sato, 2020b
Fusobacterium periodonticum	Decreased	Cigarettes	saliva	Pushalkar, 2020
Fusobacterium periodonticum	Decreased	Cigarettes	whole mouth (mouthwash- 0.9% NS)	Shay, 2020
Fusobacterium periodonticum	Decreased	E-cigarettes	saliva	Pushalkar, 2020
Gemella	Decreased	Cigarettes	oral mucosa swab (tongue dorsum/lat, mouth floor, buccal mucosa)	Thomas, 2014
Gemella	Decreased	Cigarettes	whole mouth (mouthwash- Scope)	Beghini, 2019
Gemella	Decreased	Cigarettes	whole mouth (mouthwash- Scope)	Renson, 2019
Gemella	Decreased	Cigarettes	saliva	Murugesan, 2020
Gemella	Decreased	Cigarettes	saliva	Al-Zyoud, 2019
Gemella	Decreased	Cigarettes	tongue dorsum	Suzuki, 2022
Gemella	Decreased	Cigarettes	tongue dorsum	Sato, 2020b
unclassified Gemellaceae	Decreased	Cigarettes	subgingival plaque	Coretti, 2017
Granulicatella	Decreased	Cigarettes	saliva	Rodriguez-Rabassa, 2018
Granulicatella	Decreased	Cigarettes	oral mucosa swab (tongue dorsum/lat, mouth floor, buccal mucosa)	Thomas, 2014
Granulicatella	Decreased	Cigarettes	whole mouth (mouthwash- 0.9% NS)	Yeoh, 2019
Granulicatella	Decreased	Cigarettes	tongue dorsum	Suzuki, 2022
Granulicatella adiacens	Decreased	Cigarettes	saliva	Pushalkar, 2020
Granulicatella adiacens	Decreased	E-cigarettes	saliva	Pushalkar, 2020
Granulicatella	Increased	Cigarettes	whole mouth (mouthwash 0.9% NS)	Mukherjee, 2018
Granulicatella	Increased	Cigarettes	subgingival plaque	Coretti, 2017
Granulicatella	Increased	E-cigarettes	subgingival plaque	Ganesan, 2020
Granulicatella adiacens	Increased	Cigarettes	whole mouth (mouthwash- 0.9% NS)	Shay, 2020
Haemophilus	Decreased	Cigarettes	whole mouth (mouthwash- 0.9% NS)	Valles, 2018
Haemophilus	Decreased	Cigarettes	whole mouth (mouthwash- Scope)	Beghini, 2019
Haemophilus	Decreased	Cigarettes	whole mouth (mouthwash- Scope)	Renson, 2019
Haemophilus	Decreased	Cigarettes	saliva	Al-Zyoud, 2019
Haemophilus	Decreased	Cigarettes	saliva	Jia, 2021
Haemophilus	Decreased	Cigarettes	tongue dorsum	Suzuki, 2022
Haemophilus	Decreased	Cigarettes	tongue dorsum	Sato, 2020b
Haemophilus parainfluenzae	Decreased	Cigarettes	saliva	Jia, 2021
Haemophilus haemolyticus	Decreased	Cigarettes	tongue dorsum	Sato, 2020a
Haemophilus	Increased	E-cigarettes	subgingival plaque	Ganesan, 2020
Haemophilus parainfluenzae	Increased	Cigarettes	supragingival plaque	Wolff, 2019
Johnsenella	Increased	E-cigarettes	subgingival plaque	Ganesan, 2020
Kingella	Decreased	Cigarettes	saliva	Jia, 2021
Kingella	Increased	E-cigarettes	subgingival plaque	Ganesan, 2020
Lachnoanaerobaculum	Increased	Cigarettes	saliva	Duan, 2017
Lachnoanaerobaculum	Increased	E-cigarettes	subgingival plaque	Ganesan, 2020
Lachnoanaerobaculum	Decreased	Cigarettes	tongue dorsum	Sato, 2020b
Lautropia	Decreased	Cigarettes	saliva	Al-Zyoud, 2019
Lautropia	Decreased	Cigarettes	saliva	Lin, 2019
Lautropia	Decreased	Cigarettes	saliva	Jia, 2021
Lautropia	Decreased	Cigarettes	whole mouth (mouthwash- 0.9% NS)	Valles, 2018
Lautropia	Decreased	Cigarettes	whole mouth (mouthwash- Scope)	Beghini, 2019
Lautropia	Decreased	Cigarettes	whole mouth (mouthwash- Scope)	Renson, 2019
Lautropia	Decreased	Cigarettes	tongue dorsum	Sato, 2020b
Lautropia	Decreased	Cigarettes	subgingival plaque	Ganesan, 2017
Lautropia	Decreased	Cigarettes	subgingival plaque	Coretti, 2017
Lautropia mirabilis	Decreased	Cigarettes	saliva	Lin, 2019
Lautropia mirabilis	Decreased	Cigarettes	tongue dorsum	Sato, 2020a
Lautropia mirabilis	Increased	Cigarettes	supragingival plaque	Wolff, 2019
Lautropia	Increased	E-cigarettes	subgingival plaque	Ganesan, 2020
Lactobacillus	Increased	Cigarettes	whole mouth (mouthwash 0.9% NS)	Mukherjee, 2018
Lactobacillus	Increased	Cigarettes	subgingival plaque	Ganesan, 2017
Lactococcus	Decreased	Cigarettes	whole mouth (mouthwash- Scope)	Renson, 2019
Lactococcus	Decreased	Cigarettes	saliva	Murugesan, 2020
Leptotrichia	Decreased	Cigarettes	whole mouth (mouthwash- 0.9% NS)	Valles, 2018
Leptotrichia	Decreased	Cigarettes	saliva	Rodriguez-Rabassa, 2018
Leptotrichia	Decreased	Cigarettes	whole mouth (mouthwash- 0.9% NS)	Yeoh, 2019
Leptotrichia HMT	Decreased	Cigarettes	whole mouth (mouthwash- 0.9% NS)	Shay, 2020
Leptotrichia	Decreased	Cigarettes	tongue dorsum	Sato, 2020b
Leptotrichia	Increased	Cigarettes	whole mouth (mouthwash- Scope)	Beghini, 2019
Leptotrichia	Increased	E-cigarettes	subgingival plaque	Ganesan, 2020
Leptotrichia wadei	Increased	E-cigarettes	saliva	Pushalkar, 2020
Leucobacter	Increased	Cigarettes	oral mucosa swab (tongue dorsum/lat, mouth floor, buccal mucosa)	Thomas, 2014
Megasphaera	Increased	Cigarettes	saliva	Al-Zyoud, 2019
Megasphaera	Increased	Cigarettes	whole mouth (mouthwash- Scope)	Beghini, 2019
Megasphaera	Increased	Cigarettes	whole mouth (mouthwash- 0.9% NS)	Valles, 2018
Megasphaera	Increased	Cigarettes	saliva	Jia, 2021
Megasphaera micronuciformis	Increased	Cigarettes	saliva	Duan, 2017
Megasphaera micronuciformis	Increased	Cigarettes	saliva	Pushalkar, 2020
Megasphaera	Increased	Cigarettes	tongue dorsum	Sato, 2020b
Megasphaera micronuciformis	Increased	Cigarettes	tongue dorsum	Sato, 2020a
Mogibacterium timidum	Increased	Cigarettes	tongue dorsum	Sato, 2020a
Mogibacterium	Increased	E-cigarettes	subgingival plaque	Ganesan, 2020
unclassified Mogibacteriaceae	Increased	Cigarettes	subgingival plaque	Coretti, 2017
Moraxella	Decreased	Cigarettes	saliva	Jia, 2021
Moryella	Increased	Cigarettes	saliva	Jia, 2021
Mycoplasma	Increased	Cigarettes	saliva	Lin, 2019
Mycoplasma	Increased	Cigarettes	whole mouth (mouthwash- 0.9% NS)	Valles, 2018
Mycoplasma hyosynoviae	Increased	Cigarettes	saliva	Lin, 2019
Mycoplasma	Increased	Cigarettes	tongue dorsum	Sato, 2020b
Neisseria	Decreased	Cigarettes	whole mouth (mouthwash 0.9% NS)	Mukherjee, 2018
Neisseria	Decreased	Cigarettes	whole mouth (mouthwash- 0.9% NS)	Valles, 2018
Neisseria	Decreased	Cigarettes	oral mucosa swab (tongue dorsum/lat, mouth floor, buccal mucosa)	Thomas, 2014
Neisseria	Decreased	Cigarettes	saliva	Lin, 2019
Neisseria	Decreased	Cigarettes	saliva	Jia, 2021
Neisseria	Decreased	Cigarettes	saliva	Yeo, 2019
Neisseria	Decreased	Cigarettes	saliva	Al-Zyoud, 2019
Neisseria	Decreased	Cigarettes	saliva	Al-Zyoud, 2019
Neisseria oralis	Decreased	Cigarettes	saliva	Jia, 2021
Neisseria subflava	Decreased	Cigarettes	saliva	Jia, 2021
Neisseria	Decreased	Cigarettes	whole mouth (mouthwash- Scope)	Beghini, 2019
Neisseria	Decreased	Cigarettes	whole mouth (mouthwash- Scope)	Renson, 2019
Neisseria	Decreased	Cigarettes	tongue dorsum	Sato, 2020b
Neisseria subflava	Decreased	Cigarettes	tongue dorsum	Sato, 2020a
Neisseria elongata	Decreased	Cigarettes	tongue dorsum	Sato, 2020a
Neisseria flavescens	Decreased	Cigarettes	tongue dorsum	Sato, 2020a
Neisseria mucosa	Decreased	Cigarettes	tongue dorsum	Sato, 2020a
Neisseria	Decreased	Cigarettes	subgingival plaque	Ganesan, 2017
Neisseria	Increased	E-cigarettes to cigarettes	saliva	Pushalkar, 2020
Neisseria	Increased	E-cigarettes to never smokers	saliva	Pushalkar, 2020
Oribacterium	Increased	Cigarettes	whole mouth (mouthwash- 0.9% NS)	Yeoh, 2019
Oribacterium	Increased	Cigarettes	saliva	Jia, 2021
Oribacterium asaccharolyticum	Decreased	Cigarettes	saliva	Duan, 2017
Oribacterium asaccharolyticum	Decreased	Cigarettes	saliva	Lin, 2019
Oribacterium parvum	Decreased	E-cigarettes	saliva	Pushalkar, 2020
Oribacterium parvum	Decreased	Cigarettes	saliva	Pushalkar, 2020
Oribacterium	Decreased	Cigarettes	tongue dorsum	Sato, 2020b
Oribacterium	Increased	Cigarettes	subgingival plaque	Coretti, 2017
Oscillospira	Decreased	Cigarettes	subgingival plaque	Coretti, 2017
Ottowia	Increased	E-cigarettes	subgingival plaque	Ganesan, 2020
Paludibacter	Increased	Cigarettes	whole mouth (mouthwash- 0.9% NS)	Valles, 2018
Paludibacterium	Increased	Cigarettes	tongue dorsum	Sato, 2020b
Parvimonas micra	Increased	E-cigarettes	saliva	Pushalkar, 2020
Parvimonas micra	Increased	Cigarettes	saliva	Pushalkar, 2020
Parvimonas	Increased	E-cigarettes	subgingival plaque	Ganesan, 2020
Peptococcus	Decreased	Cigarettes	saliva	Jia, 2021
Peptococcus	Decreased	Cigarettes	tongue dorsum	Sato, 2020b
Peptostreptococcus	Decreased	Cigarettes	oral mucosa swab (tongue dorsum/lat, mouth floor, buccal mucosa)	Thomas, 2014
Peptostreptococcus	Decreased	Cigarettes	tongue dorsum	Sato, 2020b
Peptostreptococcus	Decreased	Cigarettes	tongue dorsum	Suzuki, 2022
Peptostreptococcus	Increased	E-cigarettes	subgingival plaque	Ganesan, 2020
Porphyromonas	Decreased	Cigarettes	whole mouth (mouthwash- Scope)	Renson, 2019
Porphyromonas gingivalis	Decreased	Cigarettes	saliva	Duan, 2017
Porphyromonas	Increased	Cigarettes	whole mouth (mouthwash- 0.9% NS)	Valles, 2018
Porphyromonas endodontalis	Increased	Cigarettes	tongue dorsum	Sato, 2020a
Porphyromonas gingivalis	Increased	E-cigarettes	saliva	Pushalkar, 2020
Porphyromonas pasteri	Increased	E-cigarettes	saliva	Pushalkar, 2020
Porphyromonas endodontalis	Increased	E-cigarettes	saliva	Pushalkar, 2020
Porphyromonas endodontalis	Increased	Cigarettes	saliva	Pushalkar, 2020
Porphyromonas	Decreased	Cigarettes	whole mouth (mouthwash- Scope)	Beghini, 2019
Prevotella	Increased	Cigarettes	saliva	Pushalkar, 2020
Prevotella	Increased	Cigarettes	saliva	Murugesan, 2020
Prevotella	Increased	Cigarettes	saliva	Al-Zyoud, 2019
Prevotella	Increased	Cigarettes	saliva	Jia, 2021
Prevotella	Increased	Cigarettes	whole mouth (mouthwash- 0.9% NS)	Valles, 2018
Prevotella	Increased	Cigarettes	oral mucosa swab (tongue dorsum/lat, mouth floor, buccal mucosa)	Thomas, 2014
Prevotella	Increased	Cigarettes	subgingival plaque	Ganesan, 2017
Prevotella melaninogenica	Increased	Cigarettes	saliva	Jia, 2021
Prevotella pallens	Increased	Cigarettes	saliva	Jia, 2021
Prevotella sp.	Increased	Cigarettes	saliva	Lin, 2019
Prevotella oris	Increased	Cigarettes	saliva	Lin, 2019
Prevotella oris	Increased	Cigarettes	saliva	Pushalkar, 2020
Prevotella sp. HMT 311	Increased	Cigarettes	saliva	Pushalkar, 2020
Prevotella sp. |HOT_304|	Increased	Cigarettes	saliva	Duan, 2017
Prevotella enoeca	Increased	Cigarettes	tongue dorsum	Sato, 2020a
Prevotella baroniae	Increased	Cigarettes	tongue dorsum	Sato, 2020a
Prevotella pleuritidis	Increased	Cigarettes	tongue dorsum	Sato, 2020a
Prevotella salivae	Increased	Cigarettes	buccal swab	Karabudak, 2019
Prevotella melaninogenica	Increased	Cigarettes	buccal swab	Karabudak, 2019
Prevotella oris	Increased	E-cigarettes	saliva	Pushalkar, 2020
Prevotella	Decreased	Cigarettes	saliva	Al-Zyoud, 2019
Prevotella	Decreased	Cigarettes	whole mouth (mouthwash- Scope)	Renson, 2019
Prevotella nigrescens	Decreased	Cigarettes	subgingival plaque	Karasneh, 2017
Prevotella sp. HMT 317	Decreased	Cigarettes	saliva	Pushalkar, 2020
Prevotella sp. HMT 317	Decreased	E-cigarettes	saliva	Pushalkar, 2020
Propionibacterium propionicum	Decreased	Cigarettes	tongue dorsum	Sato, 2020a
Pseudomonas	Decreased	Cigarettes	subgingival plaque	Coretti, 2017
Pseudomonas	Decreased	Cigarettes	whole mouth (mouthwash- Scope)	Renson, 2019
Pseudomonas orientalis	Decreased	Cigarettes	saliva	Duan, 2017
unclassified Pseudomonaceae	Decreased	Cigarettes	subgingival plaque	Coretti, 2017
Pseudoramibacter	Decreased	Cigarettes	subgingival plaque	Coretti, 2017
Rothia	Increased	Cigarettes	saliva	Pushalkar, 2020
Rothia	Increased	Cigarettes	oral mucosa swab (tongue dorsum/lat, mouth floor, buccal mucosa)	Thomas, 2014
Rothia	Increased	Cigarettes	saliva	Jia, 2021
Rothia	Increased	Cigarettes	tongue dorsum	Sato, 2020b
Rothia	Increased	E-cigarettes	subgingival plaque	Ganesan, 2020
Rothia mucilaginosa	Increased	Cigarettes	saliva	Lin, 2019
Rothia mucilaginosa	Increased	Cigarettes	tongue dorsum	Sato, 2020a
Rothia mucilaginosa	Increased	Cigarettes	buccal swab	Karabudak, 2019
Rothia dentocariosa	Increased	Cigarettes	saliva	Jia, 2021
Rothia	Decreased	Cigarettes	subgingival plaque	Ganesan, 2017
Rothia aeria	Decreased	Cigarettes	saliva	Jia, 2021
Rhodobacter	Increased	E-cigarettes	subgingival plaque	Ganesan, 2020
Saccharibacteria [G‐3] sp. |HOT_351|	Decreased	Cigarettes	saliva	Duan, 2017
Saccharibacterium spp.	Increased	Cigarettes	buccal swab	Gopinath, 2022
Selenomonas	Decreased	Cigarettes	saliva	Lin, 2019
Selenomonas	Decreased	Cigarettes	saliva	Duan, 2017
Selenomonas [G-3]	Decreased	Cigarettes	saliva	Duan, 2017
Selenomonas sputigena	Decreased	Cigarettes	saliva	Duan, 2017
Selenomonas	Increased	Cigarettes	saliva	Suzuki, 2022
Selenomonas	Increased	E-cigarettes	subgingival plaque	Ganesan, 2020
Selenomonas sputigena	Increased	Cigarettes	subgingival plaque	Karasneh, 2017
Slackia exigua	Increased	Cigarettes	subgingival plaque	Karasneh, 2017
Shuttleworthia satelles	Increased	Cigarettes	buccal swab	Gopinath, 2022
Shuttleworthia satelles	Increased	Cigarettes	saliva	Duan, 2017
Solobacterium moorei	Decreased	Cigarettes	saliva	Duan, 2017
Solobacterium	Decreased	Cigarettes	tongue dorsum	Sato, 2020b
SR1 bacterium sp. |HOT_875|	Decreased	Cigarettes	saliva	Duan, 2017
Staphylococcus	Decreased	Cigarettes	saliva	Rodriguez-Rabassa, 2018
Staphylococcus	Decreased	Cigarettes	oral mucosa swab (tongue dorsum/lat, mouth floor, buccal mucosa)	Thomas, 2014
Stomatobaculum	Increased	Cigarettes	saliva	Duan, 2017
Stomatobaculum	Decreased	Cigarettes	whole mouth (mouthwash- Scope)	Renson, 2019
Stomatobaculum	Decreased	Cigarettes	tongue dorsum	Sato, 2020b
Streptobacillus	Increased	Cigarettes	whole mouth (mouthwash- 0.9% NS)	Yeoh, 2019
Streptococcus	Increased	Cigarettes	saliva	Pushalkar, 2020
Streptococcus	Increased	Cigarettes	saliva	Duan, 2017
Streptococcus	Increased	Cigarettes	saliva	Al-Zyoud, 2019
Streptococcus	Increased	Cigarettes	oral mucosa swab (tongue dorsum/lat, mouth floor, buccal mucosa)	Thomas, 2014
Streptococcus	Increased	Cigarettes	tongue dorsum	Sato, 2020b
Streptococcus	Increased	Cigarettes	subgingival plaque	Ganesan, 2017
Streptococcus parasanguinis	Increased	Cigarettes	whole mouth (mouthwash- 0.9% NS)	Shay, 2020
Streptococcus parasanguinis	Increased	Cigarettes	tongue dorsum	Sato, 2020a
Streptococcus parasanguinis clade 411	increased	Cigarettes	saliva	Pushalkar, 2020
Streptococcus salivarius	Increased	Cigarettes	saliva	Pushalkar, 2020
Streptococcus salivarius	Increased	Cigarettes	saliva	Duan, 2017
Streptococcus salivarius	Increased	Cigarettes	tongue dorsum	Sato, 2020a
Streptococcus australis	Increased	Cigarettes	buccal swab	Karabudak, 2019
Streptococcus gordonii	Increased	Cigarettes	tongue dorsum	Sato, 2020a
Streptococcus mitis	Increased	Cigarettes	tongue dorsum	Sato, 2020a
Streptococcus oralis	Increased	Cigarettes	tongue dorsum	Sato, 2020a
Streptococcus tigurinis	Increased	Cigarettes	tongue dorsum	Sato, 2020a
Streptococcus spp.	Increased	Cigarettes	tongue dorsum	Sato, 2020a
Streptococcus	Decreased	Cigarettes	saliva	Rodriguez-Rabassa, 2018
Streptococcus	Decreased	Cigarettes	whole mouth (mouthwash- Scope)	Beghini, 2019
Streptococcus	Decreased	Cigarettes	saliva	Murugesan, 2020
Streptococcus	Decreased	Cigarettes	whole mouth (mouthwash- 0.9% NS)	Shay, 2020
Streptococcus	Decreased	Cigarettes	whole mouth (mouthwash- Scope)	Renson, 2019
Streptococcus parasanguinis	Decreased	Cigarettes	saliva	Duan, 2017
Streptococcus oralis subsp. tigurinus clade 071	Decreased	Cigarettes	saliva	Pushalkar, 2020
Streptococcus oralis subsp. tigurinus clade 071	Decreased	E-cigarettes	saliva	Pushalkar, 2020
Tannerella	Decreased	Cigarettes	saliva	Al-Zyoud, 2019
Tannerella forsythia	Increased	Cigarettes	saliva	Lin, 2019
unclassified Tannerella sp	Increased	Cigarettes	saliva	Duan, 2017
Tannerella	Increased	Cigarettes	tongue dorsum	Sato, 2020b
TG5	Increased	Cigarettes	saliva	Lin, 2019
TG5	Increased	Cigarettes	whole mouth (mouthwash 0.9% NS)	Valles, 2018
Treponema	Increased	Cigarettes	whole mouth (mouthwash 0.9% NS)	Valles, 2018
Treponema	Increased	Cigarettes	saliva	Lin, 2019
Treponema	Increased	Cigarettes	saliva	Suzuki, 2022
Treponema	Increased	Cigarettes	whole mouth (mouthwash- 0.9% NS)	Yeoh, 2019
Treponema denticola	Increased	Cigarettes	tongue dorsum	Sato, 2020a
Treponema amylovorum	Increased	Cigarettes	subgingival plaque	Karasneh, 2017
Treponema medium	Increased	Cigarettes	subgingival plaque	Karasneh, 2017
Treponema sp. |HOT_258|	Increased	Cigarettes	subgingival plaque	Coretti, 2017
Treponema vincentii	Increased	Cigarettes	subgingival plaque	Karasneh, 2017
Veillonella	Increased	Cigarettes	whole mouth (mouthwash 0.9% NS)	Mukherjee, 2018
Veillonella	Increased	Cigarettes	whole mouth (mouthwash- 0.9% NS)	Yeoh, 2019
Veillonella	Increased	Cigarettes	whole mouth (mouthwash- Scope)	Beghini, 2019
Veillonella	Increased	Cigarettes	oral mucosa swab (tongue dorsum/lat, mouth floor, buccal mucosa)	Thomas, 2014
Veillonella	Increased	Cigarettes	whole mouth (mouthwash- 0.9% NS)	Yeoh, 2019
Veillonella	Increased	Cigarettes	saliva	Al-Zyoud, 2019
Veillonella	Increased	Cigarettes	saliva	Jia, 2021
Veillonella	Increased	Cigarettes	saliva	Pushalkar, 2020
Veillonella	Increased	E-cigarettes	saliva	Pushalkar, 2020
Veillonella dispar	Increased	Cigarettes	saliva	Jia, 2021
Veillonella dispar	Increased	Cigarettes	saliva	Pushalkar, 2020
Veillonella dispar	Increased	E-cigarettes	saliva	Pushalkar, 2020
Veillonella atypica	Increased	Cigarettes	saliva	Pushalkar, 2020
Veillonella	Increased	Cigarettes	buccal swab	Karabudak, 2019
Veillonella atypica	Increased	Cigarettes	buccal swab	Karabudak, 2019
Veillonella sp	Increased	Cigarettes	tongue dorsum	Sato, 2020a
Veillonella dispar	Increased	Cigarettes	tongue dorsum	Sato, 2020a
Veillonella	Increased	Cigarettes	subgingival plaque	Ganesan, 2017
Veillonella	Increased	E-cigarettes	subgingival plaque	Ganesan, 2020
Veillonella rogosae	Decreased	E-cigarettes	saliva	Pushalkar, 2020
Veillonella rogosae	Decreased	Cigarettes	saliva	Pushalkar, 2020
Vibrio gigantis	Decreased	Cigarettes	saliva	Duan, 2017
unclassified Xanthomonadaceae	Decreased	Cigarettes	subgingival plaque	Coretti, 2017
