# Supplementary material for: The role of the oral microbiome in smoking-related cardiovascular risk: a review of the literature exploring mechanisms and pathways
Source: J Transl Med. 2022 Dec 12;20:584. doi: 10.1186/s12967-022-03785-x (PMC9743777; doi:10.1186/s12967-022-03785-x)
Supplement: Supplementary file 3 — Additional file 3: Oral microbiome bacteria, bacteria response in association with cardiovascular-associated risk measure or disease, oral sampling site location and citations from reviewed studies. [file 12967_2022_3785_MOESM3_ESM.xlsx]

## Sheet: Sheet1
Bacteria	Up/Down	Risk measure/Disease	Oral Location	%smokers	Citation
Acinetobacter	Increased	coronary artery atherosclerosis & perio	subgingival biofilm	0.56	Serra e Silva Filho, 2014
Acinetobacter baumannii	Increased	coronary artery atherosclerosis & perio	subgingival biofilm	0.56	Serra e Silva Filho, 2014
Actinomyces	Decreased	Elevated BP	subgingival	3% current smokers, 43% former smokers	Gordon, 2019
Actinomyces massiliensis	Decreased	Elevated BP	subgingival	3% current smokers, 43% former smokers	Gordon, 2019
Actinomyces johnsonii	Decreased	Elevated BP	subgingival	3% current smokers, 43% former smokers	Gordon, 2019
Actinomyces	Increased	coronary artery atherosclerosis & perio	subgingival biofilm	0.56	Serra e Silva Filho, 2014
Aggregatibacter actinomycetemcomitans	Increased	ischemic stroke	saliva	20% (total pop), 28% of cases	Leskela, 2020
Aggregatibacter actinomycetemcomitans	Increased	coronary artery disease	perio pocket	53% (total pop), 55% of cases	Liljestrand, 2018
Aggregatibacter actinomycetemcomitans	Increased	acute coronary syndrome	perio pocket	53% (total pop), 55% of cases	Liljestrand, 2018
Aggregatibacter actinomycetemcomitans	Increased	Atherosclerosis & perio	subgingival plaque	Unknown	Kannosh, 2018
Aggregatibacter actinomycetemcomitans	Increased	aortic valve surgery and perio	subgingival biofilm	0.27	Ziebolz, 2018b
Alloprevotella tannerae	Increased	coronary artery atherosclerosis & perio	subgingival biofilm	0.56	Serra e Silva Filho, 2014
Anaeroglobus	Increased	atherosclerosis	multiple	12% (no diff between cases/controls)	Fak, 2015
Bacillus cereus	Decreased	At stroke compared to two weeks later	multiple	20% current, 30% ex-smokers	Boaden, 2017
Burkholderia cenocepacia	Decreased	At stroke compared to two weeks later	multiple	20% current, 30% ex-smokers	Boaden, 2017
Campylobacter rectus	Increased	coronary artery disease	perio pocket	53% (total pop), 55% of cases	Liljestrand, 2018
Campylobacter rectus	Increased	acute coronary syndrome	perio pocket	53% (total pop), 55% of cases	Liljestrand, 2018
Campylobacter rectus	Increased	aortic valve surgery and perio	subgingival biofilm	0.27	Ziebolz, 2018b
Campylobacter rectus	Increased	Valvular heart disease & perio	subgingival fluid	0.3	Ziebolz, 2018a
Campylobacter concisus	Increased	coronary artery atherosclerosis & perio	subgingival biofilm	0.56	Serra e Silva Filho, 2014
Capnocytophaga	Increased	Valvular heart disease & perio	subgingival fluid	0.3	Ziebolz, 2018a
Capnocytophaga leadbetteri	Increased	coronary artery atherosclerosis & perio	subgingival biofilm	0.56	Serra e Silva Filho, 2014
Capnocytophaga	Increased	aortic valve surgery and perio	subgingival biofilm	0.27	Ziebolz, 2018b
Clostridium rectum	Increased	At stroke compared to two weeks later	multiple	20% current, 30% ex-smokers	Boaden, 2017
Coprobacillus	Increased	atherosclerosis	multiple	12% (no diff between cases/controls)	Fak, 2015
Corynebacterium glutamicum	Decreased	At stroke compared to two weeks later	multiple	20% current, 30% ex-smokers	Boaden, 2017
Eikenella corrodens	Increased	Valvular heart disease & perio	subgingival fluid	0.3	Ziebolz, 2018a
Eikenella corrodens	Increased	coronary artery atherosclerosis & perio	subgingival biofilm	0.56	Serra e Silva Filho, 2014
Enterobacter hormachei	Increased	coronary artery atherosclerosis & perio	subgingival biofilm	0.56	Serra e Silva Filho, 2014
Enterobacter cancerogenus	Increased	coronary artery atherosclerosis & perio	subgingival biofilm	0.56	Serra e Silva Filho, 2014
Enterococcus asini	Decreased	At stroke compared to two weeks later	multiple	20% current, 30% ex-smokers	Boaden, 2017
Enterococcus faecium	Decreased	At stroke compared to two weeks later	multiple	20% current, 30% ex-smokers	Boaden, 2017
Eubacterium nodatum	Increased	Valvular heart disease & perio	subgingival fluid	0.3	Ziebolz, 2018a
Eubacterium sulici	Increased	Elevated BP	subgingival	3% current smokers, 43% former smokers	Gordon, 2019
Faecalibacterium	Increased	atherosclerosis	multiple	12% (no diff between cases/controls)	Fak, 2015
Filifactor alocis	Increased	coronary artery atherosclerosis & perio	subgingival biofilm	0.56	Serra e Silva Filho, 2014
Fusobacterium	Decreased	atherosclerosis	multiple	12% (no diff between cases/controls)	Fak, 2015
Fusobacterium nucleatum	Increased	acute coronary syndrome	perio pocket	53% (total pop), 55% of cases	Liljestrand, 2018
Fusobacterium	Increased	Elevated BP	subgingival	3% current smokers, 43% former smokers	Gordon, 2019
Fusobacterium nucleatum	Increased	Valvular heart disease & perio	subgingival fluid	0.3	Ziebolz, 2018a
Fusobacterium naviforme	Increased	coronary artery atherosclerosis & perio	subgingival biofilm	0.56	Serra e Silva Filho, 2014
Fusobacterium nucleatum ss vincentii	Increased	coronary artery atherosclerosis & perio	subgingival biofilm	0.56	Serra e Silva Filho, 2014
Fusobacterium nucleatum ss animalis	Increased	coronary artery atherosclerosis & perio	subgingival biofilm	0.56	Serra e Silva Filho, 2014
Gemmata obscuriglobus	Decreased	At stroke compared to two weeks later	multiple	20% current, 30% ex-smokers	Boaden, 2017
Haemophilus	Decreased	atherosclerosis	multiple	12% (no diff between cases/controls)	Fak, 2015
Klebsiella pneumoniae	Decreased	compared to 30 days post-stroke	saliva	Unknown	Perry, 2020
Lachnoanaerobaculum orale	Increased	At stroke compared to two weeks later	multiple	20% current, 30% ex-smokers	Boaden, 2017
Lactobacillus	Decreased	At stroke compared to two weeks later	multiple	20% current, 30% ex-smokers	Boaden, 2017
Lactobacillus delbrueckii	Decreased	At stroke compared to two weeks later	multiple	20% current, 30% ex-smokers	Boaden, 2017
Lactobacillus zeae	Decreased	At stroke compared to two weeks later	multiple	20% current, 30% ex-smokers	Boaden, 2017
Lactococcus	Increased	atherosclerosis	whole mouth	12% (no diff between cases/controls)	Fak, 2015
Leptotrichia	Increased	Elevated BP	subgingival	3% current smokers, 43% former smokers	Gordon, 2019
Leptotrichia hofstadii	Increased	Elevated BP	subgingival	3% current smokers, 43% former smokers	Gordon, 2019
Moraxella osloensis	Increased	coronary artery atherosclerosis & perio	subgingival biofilm	0.56	Serra e Silva Filho, 2014
Neisseria sicca	Increased	Stage II hypertension	subgingival	3% current smokers, 43% former smokers	Gordon, 2019
Odoribacter	Increased	atherosclerosis	multiple	12% (no diff between cases/controls)	Fak, 2015
Okadaella gastrococcus	Increased	At stroke compared to two weeks later	multiple	20% current, 30% ex-smokers	Boaden, 2017
Parvimonas micra	Increased	Valvular heart disease & perio	subgingival fluid	0.3	Ziebolz, 2018a
Peptostreptococcus stomatis	Increased	coronary artery atherosclerosis & perio	subgingival biofilm	0.56	Serra e Silva Filho, 2014
Porphyromonas	Increased	atherosclerosis	whole mouth	12% (no diff between cases/controls)	Fak, 2015
Porphyromonas gingivalis	Increased	angina/acute myocardial infarction	subgingival plaque	70% of cases, 45% of controls	Nikolaeva, 2019
Porphyromonas gingivalis	Increased	Ischemic heart disease-present in atheromatous plaque	subgingival plaque	no current smokers	Mahalakshmi, 2017
Porphyromonas gingivalis	Increased	Atherosclerosis & perio	subgingival plaque	Unknown	Kannosh, 2018
Porphyromonas gingivalis	Increased	Valvular heart disease & perio	subgingival fluid	0.3	Ziebolz, 2018a
Porphyromonas gingivalis	Increased	coronary artery atherosclerosis & perio	subgingival biofilm	0.56	Serra e Silva Filho, 2014
Porphyromonas endodontalis	Increased	coronary artery atherosclerosis & perio	subgingival biofilm	0.56	Serra e Silva Filho, 2014
Porphyromonas gingivalis	Increased	aortic valve surgery and perio	subgingival biofilm	0.27	Ziebolz, 2018b
Porphyromonas gingivalis	Increased	smokers w/history of CVD	tongue	11% of pop	Su, 2019
Prevotella	Decreased	Elevated BP	subgingival	3% current smokers, 43% former smokers	Gordon, 2019
Prevotella scopos	Decreased	Elevated BP	subgingival	3% current smokers, 43% former smokers	Gordon, 2019
Prevotella	Increased	atherosclerosis	whole mouth	12% (no diff between cases/controls)	Fak, 2015
Prevotella shahii	Increased	Elevated BP	subgingival	3% current smokers, 43% former smokers	Gordon, 2019
Prevotella	Increased	Stage II hypertension	subgingival	3% current smokers, 43% former smokers	Gordon, 2019
Prevotella nigrescens	Increased	Ischemic heart disease-present in atheromatous plaque	subgingival plaque	no current smokers	Mahalakshmi, 2017
Prevotella intermedia	Increased	Atherosclerosis & perio	subgingival plaque	Unknown	Kannosh, 2018
Prevotella intermedia	Increased	Valvular heart disease & perio	subgingival fluid	0.3	Ziebolz, 2018a
Prevotella loescheii	Increased	coronary artery atherosclerosis & perio	subgingival biofilm	0.56	Serra e Silva Filho, 2014
Prevotella	Increased	coronary artery atherosclerosis & perio	subgingival biofilm	0.56	Serra e Silva Filho, 2014
Prevotella intermedia	Decreased	angina/acute myocardial infarction	subgingival plaque	70% of cases, 45% of controls	Nikolaeva, 2019
Pseudomonas fluorescens	Increased	coronary artery atherosclerosis & perio	subgingival biofilm	0.56	Serra e Silva Filho, 2014
Pseudomonas aeruginosa	Decreased	compared to 30 days post-stroke	saliva	Unknown	Perry, 2020
Rothia	Increased	oral microbiome & carotid plaque	whole mouth	40% case, 0% control	Koren, 2011
Selenomonas	Increased	Elevated BP	subgingival	3% current smokers, 43% former smokers	Gordon, 2019
Selenomonas	Increased	coronary artery atherosclerosis & perio	subgingival biofilm	0.56	Serra e Silva Filho, 2014
Selenomonas infelix	Increased	coronary artery atherosclerosis & perio	subgingival biofilm	0.56	Serra e Silva Filho, 2014
Selenomonas artemidis	Decreased	Elevated BP	subgingival	3% current smokers, 43% former smokers	Gordon, 2019
Streptococcus	Decreased	compared to 30 days post-stroke	saliva	Unknown	Perry, 2020
Streptococcus pneumoniae	Decreased	compared to 30 days post-stroke	saliva	Unknown	Perry, 2020
Streptococcus bovis	Decreased	At stroke compared to two weeks later	multiple	20% current, 30% ex-smokers	Boaden, 2017
Streptococcus pseudopneumoniae	Decreased	At stroke compared to two weeks later	multiple	20% current, 30% ex-smokers	Boaden, 2017
Streptococcus	Increased	oral microbiome & carotid plaque	whole mouth	40% case, 0% control	Koren, 2011
Streptococcus didelphis	Increased	At stroke compared to two weeks later	multiple	20% current, 30% ex-smokers	Boaden, 2017
Streptococcus hyovaginalis	Increased	At stroke compared to two weeks later	multiple	20% current, 30% ex-smokers	Boaden, 2017
Tannerella forsythia	Increased	Ischemic heart disease-present in atheromatous plaque	subgingival plaque	no current smokers	Mahalakshmi, 2017
Tannerella forsythia	Increased	Valvular heart disease & perio	subgingival fluid	0.3	Ziebolz, 2018a
Tannerella forsythia	decreased	myocardial infarction mortality 12.5 years later	serum	0.19	Lund Haheim, 2020
Tannerella forsythia	Increased	Atherosclerosis & perio	subgingival plaque	Unknown	Kannosh, 2018
Treponema denticola	Increased	Ischemic heart disease-present in atheromatous plaque	subgingival plaque	no current smokers	Mahalakshmi, 2017
Treponema pedis	Decreased	At stroke compared to two weeks later	multiple	20% current, 30% ex-smokers	Boaden, 2017
Treponema denticola	Increased	Valvular heart disease & perio	subgingival fluid	0.3	Ziebolz, 2018a
Treponema vincentii	Increased	coronary artery atherosclerosis & perio	subgingival biofilm	0.56	Serra e Silva Filho, 2014
Treponema denticola	Increased	Atherosclerosis & perio	subgingival plaque	Unknown	Kannosh, 2018
Veillonella	Increased	Stage II hypertension	subgingival	3% current smokers, 43% former smokers	Gordon, 2019
Veillonella	Increased	atherosclerosis	multiple	12% (no diff between cases/controls)	Fak, 2015
Veillonella caviae	Decreased	At stroke compared to two weeks later	multiple	20% current, 30% ex-smokers	Boaden, 2017
Veillonella rogosae	Decreased	At stroke compared to two weeks later	multiple	20% current, 30% ex-smokers	Boaden, 2017
Veillonella	Increased	oral microbiome & carotid plaque	whole mouth	40% case, 0% control	Koren, 2011
Veillonella atypica	Increased	coronary artery atherosclerosis & perio	subgingival biofilm	0.56	Serra e Silva Filho, 2014
Veillonella dispar	Increased	coronary artery atherosclerosis & perio	subgingival biofilm	0.56	Serra e Silva Filho, 2014
Veillonella parvula	Increased	coronary artery atherosclerosis & perio	subgingival biofilm	0.56	Serra e Silva Filho, 2014
Xanthomonas gardneri	Decreased	At stroke compared to two weeks later	multiple	20% current, 30% ex-smokers	Boaden, 2017
Notes
No perio bac in iliac plaque, limited in fem…good for discussion; Kannosh 2018
