# Supplementary material for: The role of the oral microbiome in smoking-related cardiovascular risk: a review of the literature exploring mechanisms and pathways
Source: J Transl Med. 2022 Dec 12;20:584. doi: 10.1186/s12967-022-03785-x (PMC9743777; doi:10.1186/s12967-022-03785-x)
Supplement: Supplementary file 4 — Additional file 4: Shared and unique responses to cigarette smoking, e-cigarette smoking and cardiovascular risk/disease stratified by increased and decreased bacterial relative abundance associations. [file 12967_2022_3785_MOESM4_ESM.xlsx]

## Sheet: decreased_Genera_overlaps
Decreased_CV_only	Decreased_CV_Cigarette	Decreased_CV_Cigarette_Ecig	Decreased_Cigarette_Ecig	Decreased_Cigarette_only
Bacillus	Actinomyces	Fusobacterium	Granulicatella	Acinetobacter
Burkholderia	Corynebacterium	Prevotella	Oribacterium	Actinobacillus
Enterococcus	Haemophilus	Streptococcus		Aggregatibacter
Gemmata	Pseudomonas	Veillonella		Alloprevotella
Klebsiella	Selenomonas			Bergeyella
Lactobacillus	Tannerella			Bifidobacterium
Treponema				Campylobacter
Xanthomonas				Capnocytophaga
				Cardiobacterium
				Catonella
				Eikenella
				Eubacterium
				Gemella
				Kingella
				Lachnoanaerobaculum
				Lactococcus
				Lautropia
				Leptotrichia
				Moraxella
				Neisseria
				Oscillospira
				Peptococcus
				Peptostreptococcus
				Porphyromonas
				Propionibacterium
				Pseudoramibacter
				Rothia
				Saccharibacteria
				Solobacterium
				SR1
				Staphylococcus
				Stomatobaculum
				unclassified
				Vibrio

## Sheet: increased_Genera_overlaps
Increased_CV_only	Increased_CV_Cigarette	Increased_CV_Cigarette_Ecig	Increased_Cigarette_Ecig	Increased_Cigarette_only	Increased_CV_Ecig	Increased_Ecig_only
Acinetobacter	Actinomyces	Aggregatibacter	Corynebacterium	Actinobacillus	Neisseria	Abiotrophia
Anaeroglobus	Campylobacter	Alloprevotella	Dialister	Anaerovorax	Peptostreptococcus	Candidatus
Clostridium	Capnocytophaga	Eikenella	Granulicatella	Atopobium		Cardiobacterium
Coprobacillus	Eubacterium	Fusobacterium	Haemophilus	Bacteroides		Johnsenella
Enterobacter	Filifactor	Lachnoanaerobaculum	Lautropia	Bacteroidetes		Kingella
Faecalibacterium	Streptococcus	Leptotrichia	Mogibacterium	Bifidobacterium		Ottowia
Lactococcus	Tannerella	Parvimonas		Bulledia		Rhodobacter
Moraxella	Treponema	Porphyromonas		Catonella
Odoribacter		Prevotella		Clostridia
Okadaella		Rothia		Desulfobulbus
Pseudomonas		Selenomonas		Enhydrobacter
		Veillonella		Enterobacteriaceae
				Facklamia
				Lactobacillus
				Leucobacter
				Megasphaera
				Moryella
				Mycoplasma
				Oribacterium
				Paludibacter
				Paludibacterium
				Saccharibacterium
				Shuttleworthia
				Slackia
				Stomatobaculum
				Streptobacillus
				TG5
				unclassified
